# Supplementary material for: Optimising Green Pressurised Liquid Extraction and Sustainability Assessment of Carotenoid-Rich Extracts from Daucus carota L. Pomace
Source: Foods. 2025 Oct 31;14(21):3740. doi: 10.3390/foods14213740 (PMC12609071; doi:10.3390/foods14213740)
Supplement: Supplementary file 1 [file foods-14-03740-s001.zip]

Archive with 1 entries (1 files):
- foods-3905982-supplementary.pdf
